# Supplementary material for: The Heterogeneous Landscape and Early Evolution of Pathogen-Associated CpG Dinucleotides in SARS-CoV-2
Source: Mol Biol Evol. 2021 Feb 8;38(6):2428–45. doi: 10.1093/molbev/msab036 (PMC7928797; doi:10.1093/molbev/msab036)
Supplement: msab036_Supplementary_Data [file msab036_supplementary_data.zip]

Archive with 6 entries (6 files):
- supplementary_v3.pdf
- supplementary_v2-OLD.pdf
- references.bib
- natbib.bst
- MBE.cls
- cpl-natbib.sty
