# Supplementary material for: The Heterogeneous Landscape and Early Evolution of Pathogen-Associated CpG Dinucleotides in SARS-CoV-2
Source: Mol Biol Evol. 2021 Feb 8;38(6):2428–45. doi: 10.1093/molbev/msab036 (PMC7928797; doi:10.1093/molbev/msab036)
Supplement: msab036_Supplementary_Data [file msab036_supplementary_data.zip › references.bib]

@article{greenbaum2014quantitative,
  title={Quantitative theory of entropic forces acting on constrained nucleotide sequences applied to viruses},
  author={Greenbaum, Benjamin D and Cocco, Simona and Levine, Arnold J and Monasson, R{\'e}mi},
  journal={Proceedings of the National Academy of Sciences},
  volume={111},
  number={13},
  pages={5054--5059},
  year={2014},
  publisher={National Acad Sciences}
}

@article{ncbi,
  title={Database resources of the national center for biotechnology information},
  author = {Wheeler, David L. and Barrett, Tanya and Benson, Dennis A. and Bryant, Stephen H. and Canese, Kathi and Chetvernin, Vyacheslav and Church, Deanna M. and DiCuccio, Michael and Edgar, Ron and Federhen, Scott and others},
  journal={Nucleic acids research},
  volume={36},
  number={suppl\_1},
  pages={D13--D21},
  year={2007},
  publisher={Oxford University Press}
}

@article{greenbaum2008patterns,
  title={Patterns of evolution and host gene mimicry in influenza and other RNA viruses},
  author={Greenbaum, Benjamin D and Levine, Arnold J and Bhanot, Gyan and Rabadan, Raul},
  journal={PLoS pathogens},
  volume={4},
  number={6},
  year={2008},
  publisher={Public Library of Science}
}

@article{mehta2020covid,
  title={COVID-19: consider cytokine storm syndromes and immunosuppression},
  author={Mehta, Puja and McAuley, Daniel F and Brown, Michael and Sanchez, Emilie and Tattersall, Rachel S and Manson, Jessica J},
  journal={The Lancet},
  year={2020},
  publisher={Elsevier}
}
@article{song2019sars,
  title={From SARS to MERS, thrusting coronaviruses into the spotlight},
  author={Song, Zhiqi and Xu, Yanfeng and Bao, Linlin and Zhang, Ling and Yu, Pin and Qu, Yajin and Zhu, Hua and Zhao, Wenjie and Han, Yunlin and Qin, Chuan},
  journal={Viruses},
  volume={11},
  number={1},
  pages={59},
  year={2019},
  publisher={Multidisciplinary Digital Publishing Institute}
}
@article{takata2017cg,
  title={CG dinucleotide suppression enables antiviral defence targeting non-self RNA},
  author={Takata, Matthew A and Gon{\c{c}}alves-Carneiro, Daniel and Zang, Trinity M and Soll, Steven J and York, Ashley and Blanco-Melo, Daniel and Bieniasz, Paul D},
  journal={Nature},
  volume={550},
  number={7674},
  pages={124--127},
  year={2017},
  publisher={Nature Publishing Group}
}
@article{chantal2016comparative,
  title={Comparative analysis of viral RNA signatures on different RIG-I-like receptors},
  author={Chantal, Combredet and Odile, Sismeiro and Marie-Agn{\`e}s, Dillies and Bernd, Jagla and Jean-Yves, Copp{\'e}e and Mura, Marie and Mathilde, Guerbois Galla and Despres, Philippe and Fr{\'e}d{\'e}ric, Tangy and Komarova, Anastassia V and others.},
  journal={eLife},
  volume={5},
  year={2016},
  publisher={eLife Sciences Publications Ltd.}
}
@article{tanne2015distinguishing,
  title={Distinguishing the immunostimulatory properties of noncoding RNAs expressed in cancer cells},
  author = {Tanne, Antoine and Muniz, Luciana R. and Puzio-Kuter, Anna and Leonova, Katerina I. and Gudkov, Andrei V. and Ting, David T. and Monasson, R{\'e}mi and Cocco, Simona and Levine, Arnold J. and Bhardwaj, Nina and others},
  journal={Proceedings of the National Academy of Sciences},
  volume={112},
  number={49},
  pages={15154--15159},
  year={2015},
  publisher={National Acad Sciences}
}
@article{vabret2019rnas,
  title={Y-RNAs Lead an Endogenous Program of RIG-I Agonism Mobilized upon RNA Virus Infection and Targeted by HIV},
  author={Vabret, Nicolas and Najburg, Val{\'e}rie and Solovyov, Alexander and {\v{S}}ulc, Petr and Balan, Sreekumar and Beauclair, Guillaume and Chazal, Maxime and Varet, Hugo and Legendre, Rachel and Sismeiro, Odil and others},
  journal={bioRxiv},
  pages={773820},
  year={2019},
  publisher={Cold Spring Harbor Laboratory}
}

@article{vassilara2018rare,
  title={A rare case of human coronavirus 229E associated with acute respiratory distress syndrome in a healthy adult},
  author={Vassilara, Foula and Spyridaki, Aikaterini and Pothitos, George and Deliveliotou, Athanassia and Papadopoulos, Antonios},
  journal={Case reports in infectious diseases},
  volume={2018},
  year={2018},
  publisher={Hindawi}
}
@article{kim2020architecture,
  title={The architecture of SARS-CoV-2 transcriptome},
  author={Kim, Dongwan and Lee, Joo-Yeon and Yang, Jeong-Sun and Kim, Jun Won and Kim, V Narry and Chang, Hyeshik},
  journal={Bioinformatics},
  volume={29},
  pages={15--21},
  year={2020}
}
@article{andersen2020proximal,
  title={The proximal origin of SARS-CoV-2},
  author={Andersen, Kristian G and Rambaut, Andrew and Lipkin, W Ian and Holmes, Edward C and Garry, Robert F},
  journal={Nature medicine},
  volume={26},
  number={4},
  pages={450--452},
  year={2020},
  publisher={Nature Publishing Group}
}

@article{howe2013categorical,
  title={Categorical spectral analysis of periodicity in human and viral genomes},
  author={Howe, Elizabeth D and Song, Jun S},
  journal={Nucleic acids research},
  volume={41},
  number={3},
  pages={1395--1405},
  year={2013},
  publisher={Oxford University Press}
}

@article{zhou2014active,
  title={Active replication of Middle East respiratory syndrome coronavirus and aberrant induction of inflammatory cytokines and chemokines in human macrophages: implications for pathogenesis},
  author = {Zhou, Jie and Chu, Hin and Li, Cun and Wong, Bosco Ho-Yin and Cheng, Zhong-Shan and Poon, Vincent Kwok-Man and Sun, Tianhao and Lau, Candy Choi-Yi and Wong, Kenneth Kak-Yuen and Chan, Jimmy Yu-Wai and others},
  journal={The Journal of infectious diseases},
  volume={209},
  number={9},
  pages={1331--1342},
  year={2014},
  publisher={Oxford University Press}
}

%Paper sent by Anastasia on  feedback loop increasing immune response  (scheme)
@article{hirano2020covid,
title={COVID-19: a new virus, but an old cytokine release syndrome},
author={Hirano, Toshio and Murakami Masaaki},
journal={Immunity},
volume={DOI: 10.1016/j.immuni.2020.04.003},
year={2020},
 publisher={Cell Press}
 }

@article{hoffmann2020sars,
  title={SARS-CoV-2 cell entry depends on ACE2 and TMPRSS2 and is blocked by a clinically proven protease inhibitor},
  author = {Markus Hoffmann and Hannah Kleine-Weber and Simon Schroeder and Nadine Krüger and Tanja Herrler and Sandra Erichsen and Tobias S. Schiergens and Georg Herrler and Nai-Huei Wu and Andreas Nitsche and others},
  journal={Cell},
  year={2020},
  publisher={Elsevier}
}


%paper sent by anastasia on ZAP
@article{luo2020molecular,
  title={Molecular Mechanism of RNA Recognition by Zinc-Finger Antiviral Protein},
  author={Luo, Xiu and Wang, Xinlu and Gao, Yina and Zhu, Jingpeng and Liu, Songqing and Gao, Guangxia and Gao, Pu},
  journal={Cell Reports},
  volume={30},
  number={1},
  pages={46--52},
  year={2020},
  publisher={Elsevier}
}

@article{meagher2019structure,
  title={Structure of the zinc-finger antiviral protein in complex with RNA reveals a mechanism for selective targeting of CG-rich viral sequences},
  author={Meagher, Jennifer L and Takata, Matthew and Gon{\c{c}}alves-Carneiro, Daniel and Keane, Sarah C and Rebendenne, Antoine and Ong, Heley and Orr, Victoria K and MacDonald, Margaret R and Stuckey, Jeanne A and Bieniasz, Paul D and others},
  journal={Proceedings of the National Academy of Sciences},
  volume={116},
  number={48},
  pages={24303--24309},
  year={2019},
  publisher={National Acad Sciences}
}
%Vaccines Strategy: many targeting Protein S
@article{amanat2020sars,
  title={SARS-CoV-2 vaccines: status report},
  author={Amanat, Fatima and Krammer, Florian},
  journal={Immunity},
  year={2020},
  publisher={Elsevier}
}

@article{zhou2020pneumonia,
  title={A pneumonia outbreak associated with a new coronavirus of probable bat origin},
  author={Zhou, Peng and Yang, Xing-Lou and Wang, Xian-Guang and Hu, Ben and Zhang, Lei and Zhang, Wei and Si, Hao-Rui and Zhu, Yan and Li, Bei and Huang and others},
  journal={Nature},
  volume={579},
  number={7798},
  pages={270--273},
  year={2020},
  publisher={Nature Publishing Group}
}


%It’s indeed important to look at CpG content in the reverse complements of the ssRNA virus. See the attached Mda5/CoV negative-sense viral RNAs paper published recently.
@article{hackbart2020coronavirus,
  title={Coronavirus endoribonuclease targets viral polyuridine sequences to evade activating host sensors},
  author={Hackbart, Matthew and Deng, Xufang and Baker, Susan C},
  journal={Proceedings of the National Academy of Sciences},
  volume={117},
  number={14},
  pages={8094--8103},
  year={2020},
  publisher={National Acad Sciences}
}
%Paper on CpG deficiency more related to S protein
@article{xia2020extreme,
  title={Extreme genomic CpG deficiency in SARS-CoV-2 and evasion of host antiviral defense},
  author={Xia, Xuhua},
  journal={Molecular Biology and Evolution},
  year={2020}
}

%Altri articoli recenti su biorxiv segnalati da anastasia


%Report Paper of the virus
%cpG
@article{karlin1994cpg,
  title={Why is CpG suppressed in the genomes of virtually all small eukaryotic viruses but not in those of large eukaryotic viruses?},
  author={Karlin, S and Doerfler, W and Cardon, LR},
  journal={Journal of virology},
  volume={68},
  number={5},
  pages={2889--2897},
  year={1994},
  publisher={Am Soc Microbiol}
}
%formula for  the profile of dinucleotide relative abundance %values karlin
@article{karlin1997compositional,
  title={Compositional differences within and between eukaryotic genomes},
  author={Karlin, Samuel and Mr{\'a}zek, Jan},
  journal={Proceedings of the National Academy of Sciences},
  volume={94},
  number={19},
  pages={10227--10232},
  year={1997},
  publisher={National Acad Sciences}
}


@article{cheng2013cpg,
  title={CpG usage in RNA viruses: data and hypotheses},
  author={Cheng, Xiaofei and Virk, Nasar and Chen, Wei and Ji, Shuqin and Ji, Shuxian and Sun, Yuqiang and Wu, Xiaoyun},
  journal={PloS one},
  volume={8},
  number={9},
  year={2013},
  publisher={Public Library of Science}
}


@article{vabret2017sequence,
  title={Sequence-specific sensing of nucleic acids},
  author={Vabret, Nicolas and Bhardwaj, Nina and Greenbaum, Benjamin D},
  journal={Trends in immunology},
  volume={38},
  number={1},
  pages={53--65},
  year={2017},
  publisher={Elsevier}
}
@article{theys2018within,
  title={Within-patient mutation frequencies reveal fitness costs of CpG dinucleotides and drastic amino acid changes in HIV},
  author={Theys, Kristof and Feder, Alison F and Gelbart, Maoz and Hartl, Marion and Stern, Adi and Pennings, Pleuni S},
  journal={PLoS genetics},
  volume={14},
  number={6},
  year={2018},
  publisher={Public Library of Science}
}
@article {Guo2020.04.08.029769,
	author = {Guo, Chuang and Li, Bin and Ma, Huan and Wang, Xiaofang and Cai, Pengfei and Yu, Qiaoni and Zhu, Lin and Jin, Liying and Jiang, Chen and Fang, Jingwen and others},
	title = {Tocilizumab treatment in severe COVID-19 patients attenuates the inflammatory storm incited by monocyte centric immune interactions revealed by single-cell analysis},
	elocation-id = {2020.04.08.029769},
	year = {2020},
	doi = {10.1101/2020.04.08.029769},
	publisher = {Cold Spring Harbor Laboratory},
	URL = {https://www.biorxiv.org/content/early/2020/04/09/2020.04.08.029769},
	eprint = {https://www.biorxiv.org/content/early/2020/04/09/2020.04.08.029769.full.pdf},
	journal = {bioRxiv}
}

@article {Hermine.letoci,
author={ Hermine, O and Mariette, X and Tharaux,P.L. and Ravaud, P and Porcher, R. and Resche-Rigon, M. and Dougados M.},
title={Le tocilizumab améliore significativement le pronostic des patients avec pneumonie COVID moyenne ou severe},
URL = {https://www.aphp.fr/contenu/le-tocilizumab-ameliore-significativement-le-pronostic-des-patients-avec-pneumonie-covid}
}

@article{guo2020origin,
  title={The origin, transmission and clinical therapies on coronavirus disease 2019 (COVID-19) outbreak--an update on the status},
  author={Guo, Yan-Rong and Cao, Qing-Dong and Hong, Zhong-Si and Tan, Yuan-Yang and Chen, Shou-Deng and Jin, Hong-Jun and Tan, Kai-Sen and Wang, De-Yun and Yan, Yan},
  journal={Military Medical Research},
  volume={7},
  number={1},
  pages={1--10},
  year={2020},
  publisher={Springer}
}
%proofreading
@article{agostini2018coronavirus,
  title={Coronavirus susceptibility to the antiviral remdesivir (GS-5734) is mediated by the viral polymerase and the proofreading exoribonuclease},
  author={Agostini, Maria L and Andres, Erica L and Sims, Amy C and Graham, Rachel L and Sheahan, Timothy P and Lu, Xiaotao and Smith, Everett Clinton and Case, James Brett and Feng, Joy Y and Jordan, Robert and others},
  journal={MBio},
  volume={9},
  number={2},
  pages={e00221--18},
  year={2018},
  publisher={Am Soc Microbiol}
}

@article{doi:10.4161/rna.8.2.15013,
author = {Mark R. Denison and Rachel L. Graham and Eric F. Donaldson and Lance D. Eckerle and Ralph S. Baric},
title = {Coronaviruses},
journal = {RNA Biology},
volume = {8},
number = {2},
pages = {270-279},
year  = {2011},
publisher = {Taylor & Francis},
doi = {10.4161/rna.8.2.15013},
    note ={PMID: 21593585},

URL = { 
        https://doi.org/10.4161/rna.8.2.15013
    
},
eprint = { 
        https://doi.org/10.4161/rna.8.2.15013
    
}

}
%S protein structure
@article{xu2020evolution,
  title={Evolution of the novel coronavirus from the ongoing Wuhan outbreak and modeling of its spike protein for risk of human transmission},
  author={Xu, Xintian and Chen, Ping and Wang, Jingfang and Feng, Jiannan and Zhou, Hui and Li, Xuan and Zhong, Wu and Hao, Pei},
  journal={Science China Life Sciences},
  volume={63},
  number={3},
  pages={457--460},
  year={2020},
  publisher={Springer}
}
@article{abdul2010understanding,
  title={Understanding human coronavirus HCoV-NL63},
  author={Abdul-Rasool, Sahar and Fielding, Burtram C},
  journal={The open virology journal},
  volume={4},
  pages={76},
  year={2010},
  publisher={Bentham Science Publishers}
}
@article{bogner2006global,
  title={A global initiative on sharing avian flu data},
  author={Bogner, Peter and Capua, Ilaria and Lipman, David J and Cox, Nancy J},
  journal={Nature},
  volume={442},
  number={7106},
  pages={981--981},
  year={2006},
  publisher={Nature Publishing Group}
}
@article{kames2020sequence,
  title={Sequence analysis of SARS-CoV-2 genome reveals features important for vaccine design.},
  author={Kames, Jacob and Holcomb, David Dillon and Kimchi, Ofer and DiCuccio, Michael and Hamasaki-Katagiri, Nobuko and Wang, Tony and Komar, Anton A and Alexaki, Aikaterini and Kimchi-Sarfaty, Chava},
  journal={Scientific Reports},
  volume={10},
  pages={15643},
  year={2020},
  publisher={Cold Spring Harbor Laboratory}
}

@incollection{lai1997molecular,
  title={The molecular biology of coronaviruses},
  author={Lai, Michael MC and Cavanagh, David},
  booktitle={Advances in virus research},
  volume={48},
  pages={1--100},
  year={1997},
  publisher={Elsevier}
}


@article{collins1994rates,
  title={Rates of transition and transversion in coding sequences since the human-rodent divergence},
  author={Collins, David W and Jukes, Thomas H},
  journal={Genomics},
  volume={20},
  number={3},
  pages={386--396},
  year={1994},
  publisher={Elsevier}
}

%Data bases vipr
@article{pickett2012vipr,
  title={ViPR: an open bioinformatics database and analysis resource for virology research},
  author = {Pickett, Brett E. and Sadat, Eva L. and Zhang, Yun and Noronha, Jyothi M. and Squires, R. Burke and Hunt, Victoria and Liu, Mengya and Kumar, Sanjeev and Zaremba, Sam and Gu, Zhiping and Zhou, Liwei and others},
  journal={Nucleic acids research},
  volume={40},
  number={D1},
  pages={D593--D598},
  year={2012},
  publisher={Oxford University Press}
}
%Data base NCBI
@article{sherry2001dbsnp,
  title={dbSNP: the NCBI database of genetic variation},
  author={Sherry, Stephen T and Ward, M-H and Kholodov, M and Baker, J and Phan, Lon and Smigielski, Elizabeth M and Sirotkin, Karl},
  journal={Nucleic acids research},
  volume={29},
  number={1},
  pages={308--311},
  year={2001},
  publisher={Oxford University Press}
}
%Gencode
@article{harrow2012gencode,
  title={GENCODE: the reference human genome annotation for The ENCODE Project},
  author = {Harrow, Jennifer and Frankish, Adam and Gonzalez, Jose M. and Tapanari, Electra and Diekhans, Mark and Kokocinski, Felix and Aken, Bronwen L. and Barrell, Daniel and Zadissa, Amonida and Searle, Stephen and others}, 
  journal={Genome research},
  volume={22},
  number={9},
  pages={1760--1774},
  year={2012},
  publisher={Cold Spring Harbor Lab}
}
%Gisaid
@article{elbe2017data,
  title={Data, disease and diplomacy: GISAID's innovative contribution to global health},
  author={Elbe, Stefan and Buckland-Merrett, Gemma},
  journal={Global Challenges},
  volume={1},
  number={1},
  pages={33--46},
  year={2017},
  publisher={Wiley Online Library}
}
%Nextstrain
@article{hadfield2018nextstrain,
  title={Nextstrain: real-time tracking of pathogen evolution},
  author={Hadfield, James and Megill, Colin and Bell, Sidney M and Huddleston, John and Potter, Barney and Callender, Charlton and Sagulenko, Pavel and Bedford, Trevor and Neher, Richard A},
  journal={Bioinformatics},
  volume={34},
  number={23},
  pages={4121--4123},
  year={2018},
  publisher={Oxford University Press}
}
@article{jimenez2011oligonucleotide,
  title={Oligonucleotide motifs that disappear during the evolution of influenza virus in humans increase alpha interferon secretion by plasmacytoid dendritic cells},
  author={Jimenez-Baranda, Sonia and Greenbaum, Benjamin and Manches, Olivier and Handler, Jesse and Rabad{\'a}n, Ra{\'u}l and Levine, Arnold and Bhardwaj, Nina},
  journal={Journal of virology},
  volume={85},
  number={8},
  pages={3893--3904},
  year={2011},
  publisher={Am Soc Microbiol}
}

@article{kindler2016sars,
  title={SARS-CoV and IFN: too little, too late},
  author={Kindler, Eveline and Thiel, Volker},
  journal={Cell host \& microbe},
  volume={19},
  number={2},
  pages={139--141},
  year={2016},
  publisher={Elsevier}
}

@article {hadjadj2020impaired,
	author = {Hadjadj, J{\'e}r{\^o}me and Yatim, Nader and Barnabei, Laura and Corneau, Aur{\'e}lien and Boussier, Jeremy and Smith, Nika{\"\i}a and P{\'e}r{\'e}, H{\'e}l{\`e}ne and Charbit, Bruno and Bondet, Vincent and Chenevier-Gobeaux, Camille and others},
	title = {Impaired type I interferon activity and inflammatory responses in severe COVID-19 patients},
	volume = {369},
	number = {6504},
	pages = {718--724},
	year = {2020},
	doi = {10.1126/science.abc6027},
	publisher = {American Association for the Advancement of Science},
	issn = {0036-8075},
	URL = {https://science.sciencemag.org/content/369/6504/718},
	eprint = {https://science.sciencemag.org/content/369/6504/718.full.pdf},
	journal = {Science}
}


@article {Nchioua2020.06.04.134379,
	author = {Nchioua, Rayhane and Kmiec, Dorota and M{\"u}ller, Janis A. and Conzelmann, Carina and Gro{\ss}, R{\"u}diger and Swanson, Chad M. and Neil, Stuart J. D. and Stenger, Steffen and Sauter, Daniel and M{\"u}nch, Jan and others},
	title = {SARS-CoV-2 Is Restricted by Zinc Finger Antiviral Protein despite Preadaptation to the Low-CpG Environment in Humans},
	volume = {11},
	number = {5},
	elocation-id = {e01930-20},
	year = {2020},
	doi = {10.1128/mBio.01930-20},
	publisher = {American Society for Microbiology},
	URL = {https://mbio.asm.org/content/11/5/e01930-20},
	eprint = {https://mbio.asm.org/content/11/5/e01930-20.full.pdf},
	journal = {mBio}
}


@article {Wei2020.06.13.149591,
    author = {Wei, Yulong AND Silke, Jordan R. AND Aris, Parisa AND Xia, Xuhua},
    journal = {PLOS ONE},
    publisher = {Public Library of Science},
    title = {Coronavirus genomes carry the signatures of their habitats},
    year = {2020},
    month = {12},
    volume = {15},
    url = {https://doi.org/10.1371/journal.pone.0244025},
    pages = {1-33},
    number = {12},
    doi = {10.1371/journal.pone.0244025}
}

@article {Sadykov2020.06.19.161687,
	author = {Sadykov, Mukhtar and Mourier, Tobias and Guan, Qingtian and Pain, Arnab},
	title = {Short sequence motif dynamics in the SARS-CoV-2 genome suggest a role for cytosine deamination in CpG reduction},
	elocation-id = {2020.06.19.161687},
	year = {2021},
	doi = {10.1101/2020.06.19.161687},
	publisher = {Cold Spring Harbor Laboratory},
	eprint = {https://www.biorxiv.org/content/early/2021/01/05/2020.06.19.161687.full.pdf},
	journal = {bioRxiv}
}


@article {Xu10970,
	author = {Xu, Xiaoling and Han, Mingfeng and Li, Tiantian and Sun, Wei and Wang, Dongsheng and Fu, Binqing and Zhou, Yonggang and Zheng, Xiaohu and Yang, Yun and Li, Xiuyong and others},
	title = {Effective treatment of severe COVID-19 patients with tocilizumab},
	volume = {117},
	number = {20},
	pages = {10970--10975},
	year = {2020},
	doi = {10.1073/pnas.2005615117},
	publisher = {National Academy of Sciences},
	issn = {0027-8424},
	URL = {https://www.pnas.org/content/117/20/10970},
	eprint = {https://www.pnas.org/content/117/20/10970.full.pdf},
	journal = {Proceedings of the National Academy of Sciences}
}

@article{VABRET2020910,
title = "Immunology of COVID-19: Current State of the Science",
journal = "Immunity",
volume = "52",
number = "6",
pages = "910 - 941",
year = "2020",
issn = "1074-7613",
doi = "https://doi.org/10.1016/j.immuni.2020.05.002",
url = "http://www.sciencedirect.com/science/article/pii/S1074761320301837",
author = "Nicolas Vabret and Graham J. Britton and Conor Gruber and Samarth Hegde and Joel Kim and Maria Kuksin and Rachel Levantovsky and Louise Malle and Alvaro Moreira and Matthew D. Park and others"
}


@ARTICLE{10.3389/fimmu.2020.01446,
AUTHOR={Ragab, Dina and Salah Eldin, Haitham and Taeimah, Mohamed and Khattab, Rasha and Salem, Ramy},   
TITLE={The COVID-19 Cytokine Storm; What We Know So Far},      
JOURNAL={Frontiers in Immunology},      
VOLUME={11},      
PAGES={1446},     
YEAR={2020},      
URL={https://www.frontiersin.org/article/10.3389/fimmu.2020.01446}, 
DOI={10.3389/fimmu.2020.01446},
ISSN={1664-3224}
}

@article {Gonzalez-Reiche297,
	author = {Gonzalez-Reiche, Ana S. and Hernandez, Matthew M. and Sullivan, Mitchell J. and Ciferri, Brianne and Alshammary, Hala and Obla, Ajay and Fabre, Shelcie and Kleiner, Giulio and Polanco, Jose and Khan, Zenab and others},
	title = {Introductions and early spread of SARS-CoV-2 in the New York City area},
	volume = {369},
	number = {6501},
	pages = {297--301},
	year = {2020},
	doi = {10.1126/science.abc1917},
	publisher = {American Association for the Advancement of Science},
	issn = {0036-8075},
	URL = {https://science.sciencemag.org/content/369/6501/297},
	eprint = {https://science.sciencemag.org/content/369/6501/297.full.pdf},
	journal = {Science}
}

@article{lucas2020longitudinal,
title={Longitudinal analyses reveal immunological misfiring in severe COVID-19},
author={Lucas, Carolina and Wong, Patrick and Klein, Jon and Castro, Tiago BR and Silva, Julio and Sundaram, Maria and Ellingson, Mallory K and Mao, Tianyang and Oh, Ji Eun and Israelow, Benjamin and others},
journal={Nature},
year={2020}
}


@article{Digard_intragenome_variability,
    author = {Digard, Paul and Lee, Hui Min and Sharp, Colin and Grey, Finn and Gaunt, Eleanor},
    title = "{Intra-genome variability in the dinucleotide composition of SARS-CoV-2}",
    journal = {Virus Evolution},
    volume = {6},
    number = {2},
    year = {2020},
    month = {08},
    issn = {2057-1577},
    doi = {10.1093/ve/veaa057},
    url = {https://doi.org/10.1093/ve/veaa057},
    note = {veaa057},
    eprint = {https://academic.oup.com/ve/article-pdf/6/2/veaa057/33833346/veaa057.pdf},
}

@article{maclean2020natural,
  title={Natural selection in the evolution of SARS-CoV-2 in bats, not humans, created a highly capable human pathogen},
  author={MacLean, Oscar A and Lytras, Spyros and Weaver, Steven and Singer, Joshua B and Boni, Maciej F and Lemey, Philippe and Pond, Sergei L Kosakovsky and Robertson, David L},
  journal={BioRxiv},
  year={2020},
  publisher={Cold Spring Harbor Laboratory}
}

@article {Flynn_systematic,
	author = {Flynn, Ryan A. and Belk, Julia A. and Qi, Yanyan and Yasumoto, Yuki and Schmitz, Cameron O. and Mumbach, Maxwell R. and Limaye, Aditi and Wei, Jin and Alfajaro, Mia Madel and Parker, Kevin R. and others},
	title = {Systematic discovery and functional interrogation of SARS-CoV-2 viral RNA-host protein interactions during infection},
	elocation-id = {2020.10.06.327445},
	year = {2020},
	doi = {10.1101/2020.10.06.327445},
	publisher = {Cold Spring Harbor Laboratory},
	URL = {https://www.biorxiv.org/content/early/2020/10/06/2020.10.06.327445},
	eprint = {https://www.biorxiv.org/content/early/2020/10/06/2020.10.06.327445.full.pdf},
	journal = {bioRxiv}
}

@article{10.1093/molbev/msp133,
    author = {Suzuki, Yoshiyuki and Gojobori, Takashi and Kumar, Sudhir},
    title = "{Methods for Incorporating the Hypermutability of CpG Dinucleotides in Detecting Natural Selection Operating at the Amino Acid Sequence Level}",
    journal = {Molecular Biology and Evolution},
    volume = {26},
    number = {10},
    pages = {2275-2284},
    year = {2009},
    month = {07},
    issn = {0737-4038},
    doi = {10.1093/molbev/msp133},
    url = {https://doi.org/10.1093/molbev/msp133},
    eprint = {https://academic.oup.com/mbe/article-pdf/26/10/2275/13639307/msp133.pdf},
}

@article{JIANG2006527,
title = "Mutational spectrum in the recent human genome inferred by single nucleotide polymorphisms",
journal = "Genomics",
volume = "88",
number = "5",
pages = "527 - 534",
year = "2006",
issn = "0888-7543",
doi = "https://doi.org/10.1016/j.ygeno.2006.06.003",
url = "http://www.sciencedirect.com/science/article/pii/S0888754306001741",
author = "Cizhong Jiang and Zhongming Zhao",
keywords = "Single nucleotide polymorphisms, Mutational spectrum, Mutation direction, Exons, CpG islands, GC content, Genome evolution",
}

@article{luksza2014predictive,
  title={A predictive fitness model for influenza},
  author={{\L}uksza, Marta and L{\"a}ssig, Michael},
  journal={Nature},
  volume={507},
  number={7490},
  pages={57--61},
  year={2014},
  publisher={Nature Publishing Group}
}

@article {Zhu15834,
	author = {Zhu, Yiping and Chen, Guifang and Lv, Fengxiang and Wang, Xinlu and Ji, Xin and Xu, Yihui and Sun, Jing and Wu, Li and Zheng, Yong-Tang and Gao, Guangxia},
	title = {Zinc-finger antiviral protein inhibits HIV-1 infection by selectively targeting multiply spliced viral mRNAs for degradation},
	volume = {108},
	number = {38},
	pages = {15834--15839},
	year = {2011},
	doi = {10.1073/pnas.1101676108},
	publisher = {National Academy of Sciences},
	issn = {0027-8424},
	URL = {https://www.pnas.org/content/108/38/15834},
	eprint = {https://www.pnas.org/content/108/38/15834.full.pdf},
	journal = {Proceedings of the National Academy of Sciences}
}

@article{ROY2020,
title = "Trends of mutation accumulation across global SARS-CoV-2 genomes: Implications for the evolution of the novel coronavirus",
journal = "Genomics",
year = "2020",
issn = "0888-7543",
doi = "https://doi.org/10.1016/j.ygeno.2020.11.003",
url = "http://www.sciencedirect.com/science/article/pii/S0888754320320000",
author = "Chayan Roy and Santi M. Mandal and Suresh K. Mondal and Shriparna Mukherjee and Tarunendu Mapder and Wriddhiman Ghosh and Ranadhir Chakraborty",
keywords = "SARS-CoV-2, Genome-wide mutations, Transition, Transversion, Nonsynonymous and synonymous mutations, Microevolution"
}

@article{FajgenbaumCytokine,
author = {Fajgenbaum, David C. and June, Carl H.},
title = {Cytokine Storm},
journal = {New England Journal of Medicine},
volume = {383},
number = {23},
pages = {2255-2273},
year = {2020},
doi = {10.1056/NEJMra2026131},
URL = {https://doi.org/10.1056/NEJMra2026131},
eprint = {https://doi.org/10.1056/NEJMra2026131}
}

@article{RECOVERYDexamethasone,
author={RECOVERYCollaborativeGroup},	
title = {Dexamethasone in Hospitalized Patients with Covid-19 — Preliminary Report},
journal = {New England Journal of Medicine},
year = {2020},
doi = {10.1056/NEJMoa2021436},
URL = {https://doi.org/10.1056/NEJMoa2021436},
eprint = {https://doi.org/10.1056/NEJMoa2021436}
}
